# Supplementary material for: Population Genomic Insights Into Recent Nutria (Myocastor coypus) Invasion Dynamics
Source: Evol Appl. 2025 Nov 24;18(11):e70168. doi: 10.1111/eva.70168 (PMC12643119; doi:10.1111/eva.70168)
Supplement: Supplementary file 2 — Table S1: Supporting data for contemporary nutria samples included in the study. If samples were anlayzed at the mitochondrial D‐loop and Cyt b loci, corresponding haplotypes are provided. Novel Cyt b haplotypes C, D, and G were uploaded to NCBI GenBank under acccesion numbers PX240733‐35. Fastq files can be found on NCBI Sequence Read Archive under BioProject 1328208. Some analyses included only a subset of the total dataset as indicated in columns H‐L. *denotes samples which failed RADseq filtering and were analyzed at mtDNA loci only. Table S2: GenBank Accession Numbers for previously published mitochondrial DNA sequences included in the study and which loci (D‐loop, Cyt b) were examined. KU892754* represents the sequence used as the outgroup, the painted tree‐rat (Callistomys pictus), while all other sequences are nutria (Myocastor coypus). [file EVA-18-e70168-s001.xlsx]

## Sheet: Overview
	ONLINE SUPPORTING INFORMATION
	For article: Population genomic insights into recent nutria (Myocastor coypus) invasion dynamics
	EVOLUTIONARY APPLICATIONS
	Kristen D. Ahrens, Joshua M. Hallas, Antionette J. Piaggio, Kelly L. Carrothers, Valerie K. Cook, Michael R. Buchalski
	Corresponding author:
	Kristen D. Ahrens, Wildlife Genetics Research Unit, Wildlife Health Laboratory, California Department of Fish and Wildlife, Sacramento, CA, USA; kristen.ahrens@wildlife.ca.gov
	Contents:
	Table S1 Supporting data for contemporary nutria samples included in the study. If samples were anlayzed at the mitochondrial D-loop and Cyt b loci, corresponding haplotypes are provided. Novel Cyt b
	haplotypes C, D, and G were uploaded to NCBI GenBank under acccesion numbers PX240733-35. Fastq files can be found on NCBI Sequence Read Archive under BioProject 1328208. Some analyses included
	only a subset of the total dataset as indicated in columns H-L. *denotes samples which failed RADseq filtering and were analyzed at mtDNA loci only.
	Table S2 GenBank Accession Numbers for previously published mitochondrial DNA sequences included in the study and which loci (D-loop, Cyt b) were examined.
	KU892754* represents the sequence used as the outgroup, the painted tree-rat (Callistomys pictus), while all other sequences are nutria (Myocastor coypus).

## Sheet: Table S1
Table S1 Supporting data for contemporary nutria samples included in the study. If samples were anlayzed at the mitochondrial D-loop and Cyt b loci, corresponding haplotypes are provided. Novel Cyt b
haplotypes C, D, and G were uploaded to NCBI GenBank under acccesion numbers PX240733-35. Fastq files can be found on NCBI Sequence Read Archive under BioProject 1328208. Some analyses included
only a subset of the total dataset as indicated in columns H-L. *denotes samples which failed RADseq filtering and were analyzed at mtDNA loci only.
ID	Collection Date	Sample Source	Region	Latitude	Longitude	Sex	PCoA Fig. 5A	RADseq phylogeny; Fig. 4	mtDNA Cyt b Haplotype; Fig. 3	mtDNA D-loop Haplotype; Fig. S1	Structure; Fig. S2a
ASNHC:Mamm:10439	N/A	Angelo State Natural History Collections	USA: TX, Runnels Co., Ballinger Lake	31.7554	-100.04	Female	x		A	1	x
ASNHC:Mamm:10440*	1990-11-17	Angelo State Natural History Collections	USA: TX, Tom Green Co., Lake Nasworthy	31.376	-100.503	Male			A	1
ASNHC:Mamm:16306	2007-06-22	Angelo State Natural History Collections	USA: TX, Tom Green Co., San Angelo	31.4289	-100.484	Female	x		A	1	x
ASNHC:Mamm:16307	2002-12-18	Angelo State Natural History Collections	USA: TX, Brown Co.	31.754	-99.0173	Male	x	x	A	1	x
ASNHC:Mamm:16309	1987-11-17	Angelo State Natural History Collections	USA: TX, Tom Green Co., Miles	31.5321	-100.182	Male	x		A	1	x
ASNHC:Mamm:17685	2014-07-17	Angelo State Natural History Collections	USA: TX, Val Verde Co., Devils River	29.702	-101.01	Female	x	x	A	1	x
ASNHC:Mamm:18535	2013-03-01	Angelo State Natural History Collections	USA: TX, Tom Green Co., San Angelo	31.4568	-100.441	Male	x	x	A	1	x
catME1378_MID198_020521	2021-02-05	California Dept. of Fish & Wildlife	USA: CA, Merced Co., Merced River	37.5143	-120.369	Female
catME14776_CC96_060320	2020-06-03	California Dept. of Fish & Wildlife	USA: CA, Merced Co., Grasslands Ecological Area	37.2098	-120.89	Male
catME16699_TU16_062521RR	2021-06-25	California Dept. of Fish & Wildlife	USA: CA, Merced Co., Grasslands Ecological Area	37.1816	-120.902	Male
catME16962_052021RR	2021-05-20	California Dept. of Fish & Wildlife	USA: CA, Merced Co., Grasslands Ecological Area	37.1769	-120.833	Female			C	3
catME2622_BET157_120820DRR	2020-12-08	California Dept. of Fish & Wildlife	USA: CA, Merced Co., Merced River	37.4675	-120.591	Male			C	3
catST7177_SJFR36_080521RR	2021-08-05	California Dept. of Fish & Wildlife	USA: CA, Stanislaus Co., San Joaquin River	37.6594	-121.226	Male			C	3
catST9668_SJRE24_091820	2020-09-18	California Dept. of Fish & Wildlife	USA: CA, Stanislaus Co., San Joaquin River	37.6128	-121.206	Male
FR45138_040521RR	2021-04-05	California Dept. of Fish & Wildlife	USA: CA, Fresno, Mendota Wildlife Area	36.7928	-120.337	Male			C	3
FR5142_MWA82_091522	2022-09-15	California Dept. of Fish & Wildlife	USA: CA, Fresno, Mendota Wildlife Area	36.6927	-120.288	Male
FR54344_MWA57_072622	2022-07-26	California Dept. of Fish & Wildlife	USA: CA, Fresno, Mendota Wildlife Area	36.7284	-120.33	Male	x	x			x
FR54344_MWA57_072722	2022-07-27	California Dept. of Fish & Wildlife	USA: CA, Fresno, Mendota Wildlife Area	36.7284	-120.33	Female
FR54344_MWA62_072622	2022-07-26	California Dept. of Fish & Wildlife	USA: CA, Fresno, Mendota Wildlife Area	36.7285	-120.33	Male
FR55189_MWA74_070122	2022-07-01	California Dept. of Fish & Wildlife	USA: CA, Fresno, Mendota Wildlife Area	36.7195	-120.345	Male
FR55189_MWA74_083122	2022-08-31	California Dept. of Fish & Wildlife	USA: CA, Fresno, Mendota Wildlife Area	36.7195	-120.345	Male
FR55190_02192021	2021-02-19	California Dept. of Fish & Wildlife	USA: CA, Fresno, Mendota Wildlife Area	36.7198	-120.342	Male			C	3
FR55190_MWA49_071422	2022-07-14	California Dept. of Fish & Wildlife	USA: CA, Fresno, Mendota Wildlife Area	36.7194	-120.341	Male					x
FR57302_MWA119_091522	2022-09-15	California Dept. of Fish & Wildlife	USA: CA, Fresno, Mendota Wildlife Area	36.6997	-120.307	Male
FR57302_MWA119_091622	2022-09-16	California Dept. of Fish & Wildlife	USA: CA, Fresno, Mendota Wildlife Area	36.6997	-120.307	Male
FR57302_MWA120_091622	2022-09-16	California Dept. of Fish & Wildlife	USA: CA, Fresno, Mendota Wildlife Area	36.6997	-120.308	Male
FR57720_MWA148_091622	2022-09-16	California Dept. of Fish & Wildlife	USA: CA, Fresno, Mendota Wildlife Area	36.6979	-120.309	Female
FR57720_MWA78_091422	2022-09-14	California Dept. of Fish & Wildlife	USA: CA, Fresno, Mendota Wildlife Area	36.7195	-120.346	Male		x			x
FR57721_MWA104_091522	2022-09-15	California Dept. of Fish & Wildlife	USA: CA, Fresno, Mendota Wildlife Area	36.6992	-120.303	Female			C	3
FR57721_MWA104_091622	2022-09-16	California Dept. of Fish & Wildlife	USA: CA, Fresno, Mendota Wildlife Area	36.6992	-120.303	Male
FR57721_MWA105_091522	2022-09-15	California Dept. of Fish & Wildlife	USA: CA, Fresno, Mendota Wildlife Area	36.6992	-120.303	Male
FR57722_MWA109_091422	2022-09-14	California Dept. of Fish & Wildlife	USA: CA, Fresno, Mendota Wildlife Area	36.6984	-120.298	Male		x			x
FR57722_MWA111_091422	2022-09-14	California Dept. of Fish & Wildlife	USA: CA, Fresno, Mendota Wildlife Area	36.6984	-120.298	Male
FR57722_MWA134_091522	2022-09-15	California Dept. of Fish & Wildlife	USA: CA, Fresno, Mendota Wildlife Area	36.6994	-120.301	Female
FR57725_MWA93_091522	2022-09-15	California Dept. of Fish & Wildlife	USA: CA, Fresno, Mendota Wildlife Area	36.6967	-120.288	Female
FR57725_MWA94_091522	2022-09-15	California Dept. of Fish & Wildlife	USA: CA, Fresno, Mendota Wildlife Area	36.6967	-120.288	Male
FR58138_MW70_082322	2022-08-23	California Dept. of Fish & Wildlife	USA: CA, Fresno, Mendota Wildlife Area	36.6937	-120.305	Male
FR58138_MWA34_082322	2022-08-23	California Dept. of Fish & Wildlife	USA: CA, Fresno, Mendota Wildlife Area	36.6935	-120.305	Male
FR58138_MWA35_081722	2022-08-17	California Dept. of Fish & Wildlife	USA: CA, Fresno, Mendota Wildlife Area	36.6935	-120.305	Male
FR58138_MWA70_081822	2022-08-18	California Dept. of Fish & Wildlife	USA: CA, Fresno, Mendota Wildlife Area	36.6937	-120.305	Male
FR58138_MWA71_081822	2022-08-18	California Dept. of Fish & Wildlife	USA: CA, Fresno, Mendota Wildlife Area	36.6937	-120.305	Male
FR58138_MWA71_082322	2022-08-23	California Dept. of Fish & Wildlife	USA: CA, Fresno, Mendota Wildlife Area	36.6937	-120.305	Female					x
FR58138_MWA72_082422	2022-08-24	California Dept. of Fish & Wildlife	USA: CA, Fresno, Mendota Wildlife Area	36.6937	-120.305	Male
FR58138_MWA73_082322	2022-08-23	California Dept. of Fish & Wildlife	USA: CA, Fresno, Mendota Wildlife Area	36.6937	-120.305	Male
FR58140_MWA114_091522	2022-09-15	California Dept. of Fish & Wildlife	USA: CA, Fresno, Mendota Wildlife Area	36.6954	-120.295	Female
FR58142_MWA83_091622	2022-09-16	California Dept. of Fish & Wildlife	USA: CA, Fresno, Mendota Wildlife Area	36.6927	-120.288	Male
FR58142_MWA88_091322	2022-09-13	California Dept. of Fish & Wildlife	USA: CA, Fresno, Mendota Wildlife Area	36.6945	-120.287	Female		x			x
FR58142_MWA90_091622	2022-09-16	California Dept. of Fish & Wildlife	USA: CA, Fresno, Mendota Wildlife Area	36.6945	-120.287	Male
FR58548_MWA15_052022	2022-05-20	California Dept. of Fish & Wildlife	USA: CA, Fresno, Mendota Wildlife Area	36.6902	-120.334	Female					x
FR58548_MWA16_052022	2022-05-20	California Dept. of Fish & Wildlife	USA: CA, Fresno, Mendota Wildlife Area	36.6901	-120.334	Female
FR58550_04202213	2022-04-20	California Dept. of Fish & Wildlife	USA: CA, Fresno, Mendota Wildlife Area	36.6905	-120.324	Female					x
FR58550_042022D	2022-04-20	California Dept. of Fish & Wildlife	USA: CA, Fresno, Mendota Wildlife Area	36.6905	-120.324	Female
FR58558_MWA86_091322	2022-09-13	California Dept. of Fish & Wildlife	USA: CA, Fresno, Mendota Wildlife Area	36.6922	-120.287	Female
FR58558_MWA87_091622	2022-09-16	California Dept. of Fish & Wildlife	USA: CA, Fresno, Mendota Wildlife Area	36.6922	-120.287	Female
FR58965_021121	2021-02-11	California Dept. of Fish & Wildlife	USA: CA, Fresno, Mendota Wildlife Area	36.6869	-120.322	Male		x			x
FR60203_MWA2_082021	2021-08-20	California Dept. of Fish & Wildlife	USA: CA, Fresno, Mendota Wildlife Area	36.6775	-120.329	Female
FR60203_MWA40_062822	2022-06-28	California Dept. of Fish & Wildlife	USA: CA, Fresno, Mendota Wildlife Area	36.676	-120.329	Female	x				x
LSUMZ:M_1799	1983-12-02	Collection of Genetic Resources of the Louisiana State University Museum of Natural Science	USA: LA, Livingston Parish, 8 mi N Walker	30.603	-90.861	Male	x		A	1	x
LSUMZ:M_1803	1983-11-29	Collection of Genetic Resources of the Louisiana State University Museum of Natural Science	USA: LA, Livingston Parish, 8 mi N Walker	30.603	-90.861	Unknown	x	x	A	1	x
LSUMZ:M_1932	1983-11-24	Collection of Genetic Resources of the Louisiana State University Museum of Natural Science	USA: LA, St. Tammany Parish, Slidell, Bayou Bonfouca	30.26	-89.822	Male	x	x	A or G^	1	x
LSUMZ:M_1973	1983-12-12	Collection of Genetic Resources of the Louisiana State University Museum of Natural Science	USA: LA, East Baton Rouge Parish, 1 mi S LSU campus	30.4	-91.176	Unknown	x		A	1	x
LSUMZ:M_5885	1982-10-27	Collection of Genetic Resources of the Louisiana State University Museum of Natural Science	USA: LA, St. Tammany Parish, 7 km S Lacombe, 1 km E Hwy. 434	30.262	-89.956	Unknown	x		A	1	x
LSUMZ:M_5905	1983-12-12	Collection of Genetic Resources of the Louisiana State University Museum of Natural Science	USA: LA, East Baton Rouge Parish, 1 mi S LSU campus	30.4	-91.176	Male	x	x	A	1	x
ME11009_SSF1_082621	2021-08-26	California Dept. of Fish & Wildlife	USA: CA, Merced Co., Grasslands Ecological Area	37.2748	-120.884	Male			C	3	x
ME11192_KES8_030521	2021-03-05	California Dept. of Fish & Wildlife	USA: CA, Merced Co., Grasslands Ecological Area	37.2686	-120.925	Male
ME11210_SLWBC1_070121_A	2021-07-01	California Dept. of Fish & Wildlife	USA: CA, Merced Co., Grasslands Ecological Area	37.2695	-120.843	Female
ME11232_MERAP49_070822	2022-07-08	California Dept. of Fish & Wildlife	USA: CA, Merced Co., Grasslands Ecological Area	37.2727	-120.742	Female		x			x
ME11579_LT3_051920	2020-05-19	California Dept. of Fish & Wildlife	USA: CA, Merced Co., Grasslands Ecological Area	37.2611	-120.935	Unknown
ME11769_GWW16_102620	2020-10-26	California Dept. of Fish & Wildlife	USA: CA, Merced Co., Grasslands Ecological Area	37.2573	-120.961	Male	x				x
ME11772_LT72_060221	2021-06-02	California Dept. of Fish & Wildlife	USA: CA, Merced Co., Grasslands Ecological Area	37.2575	-120.949	Female			C	3
ME11967_GWW18_102520	2020-10-25	California Dept. of Fish & Wildlife	USA: CA, Merced Co., Grasslands Ecological Area	37.2571	-120.961	Male
ME11970_LT66_061721	2021-06-17	California Dept. of Fish & Wildlife	USA: CA, Merced Co., Grasslands Ecological Area	37.2545	-120.947	Male
ME1206_111620	2020-11-16	California Dept. of Fish & Wildlife	USA: CA, Merced Co., Merced River	37.5217	-120.411	Female
ME12169_GUS42_080621	2021-08-06	California Dept. of Fish & Wildlife	USA: CA, Merced Co., Grasslands Ecological Area	37.2526	-120.954	Female			C	3
ME12171_DOC4_040820_A	2020-04-08	California Dept. of Fish & Wildlife	USA: CA, Merced Co., Grasslands Ecological Area	37.2525	-120.945	Female
ME12220_MERAP23_092121	2021-09-21	California Dept. of Fish & Wildlife	USA: CA, Merced Co., Grasslands Ecological Area	37.2547	-120.719	Male					x
ME12401_SNLEBC3_080620	2020-08-06	California Dept. of Fish & Wildlife	USA: CA, Merced Co., Grasslands Ecological Area	37.2494	-120.814	Female					x
ME12423_MERAP8_091521	2021-09-15	California Dept. of Fish & Wildlife	USA: CA, Merced Co., Grasslands Ecological Area	37.2509	-120.714	Female					x
ME12423_MERAP9_091021	2021-09-10	California Dept. of Fish & Wildlife	USA: CA, Merced Co., Grasslands Ecological Area	37.2509	-120.714	Female					x
ME12423_MERAP9_091421	2021-09-14	California Dept. of Fish & Wildlife	USA: CA, Merced Co., Grasslands Ecological Area	37.2509	-120.714	Male					x
ME12783_GUS26_060921	2021-06-09	California Dept. of Fish & Wildlife	USA: CA, Merced Co., Grasslands Ecological Area	37.2411	-120.944	Female			C	3
ME13203_GUS19_060821	2021-06-08	California Dept. of Fish & Wildlife	USA: CA, Merced Co., Grasslands Ecological Area	37.2348	-120.944	Male			C	3
ME13422_HOL134_050520	2020-05-05	California Dept. of Fish & Wildlife	USA: CA, Merced Co., Grasslands Ecological Area	37.2309	-120.914	Male
ME1359_LGE13_121620	2020-12-16	California Dept. of Fish & Wildlife	USA: CA, Merced Co., Merced River	37.5156	-120.452	Female
ME1359_LGE13_121820	2020-12-18	California Dept. of Fish & Wildlife	USA: CA, Merced Co., Merced River	37.5156	-120.452	Female
ME1362_LGE14_121920	2020-12-19	California Dept. of Fish & Wildlife	USA: CA, Merced Co., Merced River	37.5162	-120.439	Female
ME1375_MIDH1_110620	2020-11-06	California Dept. of Fish & Wildlife	USA: CA, Merced Co., Merced River	37.5155	-120.381	Unknown
ME1375_MRH31_011321	2021-01-13	California Dept. of Fish & Wildlife	USA: CA, Merced Co., Merced River	37.5156	-120.381	Female
ME1378_MID196_011521	2021-01-15	California Dept. of Fish & Wildlife	USA: CA, Merced Co., Merced River	37.5143	-120.369	Female
ME13875_SLSS12_071421	2021-07-14	California Dept. of Fish & Wildlife	USA: CA, Merced Co., Grasslands Ecological Area	37.2241	-120.84	Male
ME14080_HOL154_052020	2020-05-20	California Dept. of Fish & Wildlife	USA: CA, Merced Co., Grasslands Ecological Area	37.2184	-120.92	Male
ME14325_SS77_073120	2020-07-31	California Dept. of Fish & Wildlife	USA: CA, Merced Co., Grasslands Ecological Area	37.2151	-120.836	Male
ME1437_CMN50_021121	2021-02-11	California Dept. of Fish & Wildlife	USA: CA, Merced Co., Merced River	37.5103	-120.484	Male
ME1438_CMN21_102720	2020-10-27	California Dept. of Fish & Wildlife	USA: CA, Merced Co., Merced River	37.5125	-120.481	Female
ME1438_CMN48_121720	2020-12-17	California Dept. of Fish & Wildlife	USA: CA, Merced Co., Merced River	37.5125	-120.481	Male
ME1439_CMN38_103020	2020-10-30	California Dept. of Fish & Wildlife	USA: CA, Merced Co., Merced River	37.5118	-120.475	Female
ME1439_CMN44_103120	2020-10-31	California Dept. of Fish & Wildlife	USA: CA, Merced Co., Merced River	37.511	-120.478	Male
ME1439_HOL177_051921	2021-05-19	California Dept. of Fish & Wildlife	USA: CA, Merced Co., Grasslands Ecological Area	37.212	-120.908	Male
ME1440_CMN31_102720	2020-10-27	California Dept. of Fish & Wildlife	USA: CA, Merced Co., Merced River	37.5115	-120.474	Female
ME1440_CMN36_110620	2020-11-06	California Dept. of Fish & Wildlife	USA: CA, Merced Co., Merced River	37.5116	-120.474	Male
ME1442_RDL4_121520	2020-12-15	California Dept. of Fish & Wildlife	USA: CA, Merced Co., Merced River	37.512	-120.463	Male
ME14534_EGU3_071620	2020-07-16	California Dept. of Fish & Wildlife	USA: CA, Merced Co., Grasslands Ecological Area	37.2118	-120.935	Male		x			x
ME14536_SS252_072221	2021-07-22	California Dept. of Fish & Wildlife	USA: CA, Merced Co., Grasslands Ecological Area	37.214	-120.835	Unknown
ME14543_CC103_061020	2020-06-10	California Dept. of Fish & Wildlife	USA: CA, Merced Co., Grasslands Ecological Area	37.2113	-120.891	Female
ME14556_SS92_060220	2020-06-02	California Dept. of Fish & Wildlife	USA: CA, Merced Co., Grasslands Ecological Area	37.2139	-120.835	Female
ME1456_GRR5_020321	2021-02-03	California Dept. of Fish & Wildlife	USA: CA, Merced Co., Merced River	37.5106	-120.399	Female	x				x
ME1458_MRR12_020321	2021-02-03	California Dept. of Fish & Wildlife	USA: CA, Merced Co., Merced River	37.5133	-120.391	Female
ME145810_111620	2020-11-16	California Dept. of Fish & Wildlife	USA: CA, Merced Co., Merced River	37.5132	-120.39	Unknown
ME1460_MRH46_121120	2020-12-11	California Dept. of Fish & Wildlife	USA: CA, Merced Co., Merced River	37.5119	-120.38	Female
ME1460_MRH49_121120	2020-12-11	California Dept. of Fish & Wildlife	USA: CA, Merced Co., Merced River	37.5118	-120.38	Male
ME1463_MID163_030221	2021-03-02	California Dept. of Fish & Wildlife	USA: CA, Merced Co., Merced River	37.5125	-120.367	Male		x	C	3	x
ME1463_MID183_011521	2021-01-15	California Dept. of Fish & Wildlife	USA: CA, Merced Co., Merced River	37.5125	-120.367	Male
ME14774_CC110_071321	2021-07-13	California Dept. of Fish & Wildlife	USA: CA, Merced Co., Grasslands Ecological Area	37.2105	-120.895	Male
ME14788_SLSS6_061121_A	2021-06-11	California Dept. of Fish & Wildlife	USA: CA, Merced Co., Grasslands Ecological Area	37.2095	-120.834	Male
ME15031_SNL17_051320	2020-05-13	California Dept. of Fish & Wildlife	USA: CA, Merced Co., Grasslands Ecological Area	37.2059	-120.791	Male		x			x
ME15260_SNL7_011421	2021-01-14	California Dept. of Fish & Wildlife	USA: CA, Merced Co., Grasslands Ecological Area	37.2014	-120.823	Female					x
ME15487_LIV9_070820	2020-07-08	California Dept. of Fish & Wildlife	USA: CA, Merced Co., Grasslands Ecological Area	37.1989	-120.873	Male
ME15736_SS268_081721	2021-08-17	California Dept. of Fish & Wildlife	USA: CA, Merced Co., Grasslands Ecological Area	37.1939	-120.835	Male
ME15745_SLSR7_040121_A	2021-04-01	California Dept. of Fish & Wildlife	USA: CA, Merced Co., Grasslands Ecological Area	37.1941	-120.791	Male			C	3
ME15746_050920	2020-05-09	California Dept. of Fish & Wildlife	USA: CA, Merced Co., Grasslands Ecological Area	37.1934	-120.79	Male
ME15977_SS247_061621	2021-06-16	California Dept. of Fish & Wildlife	USA: CA, Merced Co., Grasslands Ecological Area	37.1898	-120.837	Male			C	3	x
ME15978_SS74_052020	2020-05-20	California Dept. of Fish & Wildlife	USA: CA, Merced Co., Grasslands Ecological Area	37.1919	-120.835	Male			C	3
ME16209_HOL182_052821	2021-05-28	California Dept. of Fish & Wildlife	USA: CA, Merced Co., Grasslands Ecological Area	37.1884	-120.89	Male			C	3
ME16210_HOL135_042820	2020-04-28	California Dept. of Fish & Wildlife	USA: CA, Merced Co., Grasslands Ecological Area	37.1855	-120.888	Male
ME16448_SA56_061020	2020-06-10	California Dept. of Fish & Wildlife	USA: CA, Merced Co., Grasslands Ecological Area	37.1826	-120.92	Male					x
ME16469_SS100_070920	2020-07-09	California Dept. of Fish & Wildlife	USA: CA, Merced Co., Grasslands Ecological Area	37.1825	-120.822	Male
ME16714_SS97_070320	2020-07-03	California Dept. of Fish & Wildlife	USA: CA, Merced Co., Grasslands Ecological Area	37.1815	-120.834	Male
ME16755_MER41_031720	2020-03-17	California Dept. of Fish & Wildlife	USA: CA, Merced Co., Merced NWR	37.1828	-120.648	Male	x	x			x
ME16755_MER51_050520	2020-05-05	California Dept. of Fish & Wildlife	USA: CA, Merced Co., Merced NWR	37.1831	-120.649	Male
ME16973_SLMS06_080421	2021-08-04	California Dept. of Fish & Wildlife	USA: CA, Merced Co., Grasslands Ecological Area	37.1766	-120.783	Male					x
ME17001_MERBY26_070720	2020-07-07	California Dept. of Fish & Wildlife	USA: CA, Merced Co., Merced NWR	37.1793	-120.654	Female		x			x
ME17002_MERBY8_060420	2020-06-04	California Dept. of Fish & Wildlife	USA: CA, Merced Co., Merced NWR	37.1764	-120.652	Female					x
ME17008_MER53_051420	2020-05-14	California Dept. of Fish & Wildlife	USA: CA, Merced Co., Merced NWR	37.179	-120.622	Unknown
ME17008_MER54_050520	2020-05-05	California Dept. of Fish & Wildlife	USA: CA, Merced Co., Merced NWR	37.179	-120.622	Female
ME17009_MER55_050120	2020-05-01	California Dept. of Fish & Wildlife	USA: CA, Merced Co., Merced NWR	37.179	-120.621	Male
ME17009_MEREB1_043021	2021-04-30	California Dept. of Fish & Wildlife	USA: CA, Merced Co., Merced NWR	37.1791	-120.621	Male		x			x
ME17249_MBYFH4_022421	2021-02-24	California Dept. of Fish & Wildlife	USA: CA, Merced Co., Merced NWR	37.175	-120.65	Male			C	3
ME17249_MERBYFI_15_061021	2021-06-10	California Dept. of Fish & Wildlife	USA: CA, Merced Co., Merced NWR	37.175	-120.65	Male					x
ME17253_MERTA3_042121	2021-04-21	California Dept. of Fish & Wildlife	USA: CA, Merced Co., Merced NWR	37.1736	-120.634	Male					x
ME17253_MERTA4_042121	2021-04-21	California Dept. of Fish & Wildlife	USA: CA, Merced Co., Merced NWR	37.1737	-120.634	Female
ME17254_MERLU1_081121	2021-08-11	California Dept. of Fish & Wildlife	USA: CA, Merced Co., Merced NWR	37.1731	-120.629	Male
ME17255_MERGHN7_062221	2021-06-22	California Dept. of Fish & Wildlife	USA: CA, Merced Co., Merced NWR	37.1757	-120.622	Male					x
ME17255_MGH6A_031121	2021-03-11	California Dept. of Fish & Wildlife	USA: CA, Merced Co., Merced NWR	37.1757	-120.622	Female
ME17256_MGH2_031721	2021-03-17	California Dept. of Fish & Wildlife	USA: CA, Merced Co., Merced NWR	37.1761	-120.622	Female
ME17496_MERBYFB6_062321	2021-06-23	California Dept. of Fish & Wildlife	USA: CA, Merced Co., Merced NWR	37.1689	-120.633	Female
ME17500_MEREG9_033121	2021-03-31	California Dept. of Fish & Wildlife	USA: CA, Merced Co., Merced NWR	37.1698	-120.626	Male
ME17501_MER58_050820	2020-05-08	California Dept. of Fish & Wildlife	USA: CA, Merced Co., Merced NWR	37.1723	-120.618	Unknown
ME17699_SS260_081321	2021-08-13	California Dept. of Fish & Wildlife	USA: CA, Merced Co., Grasslands Ecological Area	37.1674	-120.818	Female
ME17740_MER_BY_91_040122	2022-04-01	California Dept. of Fish & Wildlife	USA: CA, Merced Co., Merced NWR	37.1686	-120.633	Female					x
ME17740_MER_BY_93_033122	2022-03-31	California Dept. of Fish & Wildlife	USA: CA, Merced Co., Merced NWR	37.1686	-120.633	Female
ME17742_MEG5_031921	2021-03-19	California Dept. of Fish & Wildlife	USA: CA, Merced Co., Merced NWR	37.1685	-120.625	Female
ME17742_MEREG11_040621	2021-04-06	California Dept. of Fish & Wildlife	USA: CA, Merced Co., Merced NWR	37.1687	-120.625	Female
ME17742_MEREG13_040621	2021-04-06	California Dept. of Fish & Wildlife	USA: CA, Merced Co., Merced NWR	37.1687	-120.625	Female			C	3	x
ME17929_EX70_060920B	2020-06-09	California Dept. of Fish & Wildlife	USA: CA, Merced Co., Grasslands Ecological Area	37.1632	-120.867	Male
ME17984_MERBYM19_052821_C	2021-05-28	California Dept. of Fish & Wildlife	USA: CA, Merced Co., Merced NWR	37.1624	-120.622	Male
ME17984_MERBYMI1_042821	2021-04-28	California Dept. of Fish & Wildlife	USA: CA, Merced Co., Merced NWR	37.1624	-120.622	Female			C	3
ME17984_MERBYMI9_052821_B	2021-05-28	California Dept. of Fish & Wildlife	USA: CA, Merced Co., Merced NWR	37.1624	-120.622	Female
ME18160_BE102_060221	2021-06-02	California Dept. of Fish & Wildlife	USA: CA, Merced Co., Grasslands Ecological Area	37.1566	-120.867	Male			C	3
ME18168_ZM11_052020	2020-05-20	California Dept. of Fish & Wildlife	USA: CA, Merced Co., Grasslands Ecological Area	37.1598	-120.833	Male
ME18171_SS64_041420	2020-04-14	California Dept. of Fish & Wildlife	USA: CA, Merced Co., Grasslands Ecological Area	37.1583	-120.821	Female
ME18215_MERBY55_102120	2020-10-21	California Dept. of Fish & Wildlife	USA: CA, Merced Co., Merced NWR	37.1615	-120.619	Female
ME18215_MERBY6_022421	2021-02-24	California Dept. of Fish & Wildlife	USA: CA, Merced Co., Merced NWR	37.1611	-120.618	Female
ME18377_BE71_041520	2020-04-15	California Dept. of Fish & Wildlife	USA: CA, Merced Co., Grasslands Ecological Area	37.1554	-120.865	Male
ME18579_VWA130_090420	2020-09-04	California Dept. of Fish & Wildlife	USA: CA, Merced Co., Grasslands Ecological Area	37.1503	-120.914	Female
ME18647_MERBYRB1_042821	2021-04-28	California Dept. of Fish & Wildlife	USA: CA, Merced Co., Merced NWR	37.1533	-120.607	Female
ME18647_MERBYRB2_042921	2021-04-29	California Dept. of Fish & Wildlife	USA: CA, Merced Co., Merced NWR	37.1532	-120.607	Male			C	3
ME18647_MERBYRB5_042821	2021-04-28	California Dept. of Fish & Wildlife	USA: CA, Merced Co., Merced NWR	37.1535	-120.607	Female					x
ME18787_VWA96_083120	2020-08-31	California Dept. of Fish & Wildlife	USA: CA, Merced Co., Grasslands Ecological Area	37.147	-120.914	Male			C	3
ME18788_VWA75_061820_A	2020-06-18	California Dept. of Fish & Wildlife	USA: CA, Merced Co., Grasslands Ecological Area	37.1471	-120.91	Male
ME18801_BE60_032520B	2020-03-25	California Dept. of Fish & Wildlife	USA: CA, Merced Co., Grasslands Ecological Area	37.1467	-120.852	Male					x
ME18808_LB204_070120	2020-07-01	California Dept. of Fish & Wildlife	USA: CA, Merced Co., Grasslands Ecological Area	37.1477	-120.819	Female
ME18808_LB276_040921	2021-04-09	California Dept. of Fish & Wildlife	USA: CA, Merced Co., Grasslands Ecological Area	37.1472	-120.819	Female			C	3
ME18855_MERBY17_060220	2020-06-02	California Dept. of Fish & Wildlife	USA: CA, Merced Co., Merced NWR	37.1475	-120.605	Male
ME18990_VWA248_071421	2021-07-14	California Dept. of Fish & Wildlife	USA: CA, Merced Co., Grasslands Ecological Area	37.1425	-120.918	Female
ME18992_VWA90_080120	2020-08-01	California Dept. of Fish & Wildlife	USA: CA, Merced Co., Grasslands Ecological Area	37.1429	-120.909	Male
ME19059_MERBY37_091720	2020-09-17	California Dept. of Fish & Wildlife	USA: CA, Merced Co., Merced NWR	37.1464	-120.604	Male	x	x			x
ME19603_WV17_070921	2021-07-09	California Dept. of Fish & Wildlife	USA: CA, Merced Co., Grasslands Ecological Area	37.1342	-120.905	Female
ME1986_CM388_111520	2020-11-15	California Dept. of Fish & Wildlife	USA: CA, Merced Co., Merced River	37.4899	-120.515	Male					x
ME1986_CM397_111520	2020-11-15	California Dept. of Fish & Wildlife	USA: CA, Merced Co., Merced River	37.4895	-120.515	Female
ME19994_VWA32_080220	2020-08-02	California Dept. of Fish & Wildlife	USA: CA, Merced Co., Grasslands Ecological Area	37.1242	-120.926	Female
ME19996_VWA172_050421	2021-05-04	California Dept. of Fish & Wildlife	USA: CA, Merced Co., Grasslands Ecological Area	37.1249	-120.925	Unknown
ME20020_LB282_070821	2021-07-08	California Dept. of Fish & Wildlife	USA: CA, Merced Co., Grasslands Ecological Area	37.126	-120.811	Female			C	3	x
ME20190_VWA241_071621_A	2021-07-16	California Dept. of Fish & Wildlife	USA: CA, Merced Co., Grasslands Ecological Area	37.1231	-120.932	Female			C	3	x
ME20193_VWA39_050220	2020-05-02	California Dept. of Fish & Wildlife	USA: CA, Merced Co., Grasslands Ecological Area	37.1229	-120.918	Female
ME2192_CM406_012421	2021-01-24	California Dept. of Fish & Wildlife	USA: CA, Merced Co., Merced River	37.481	-120.521	Male					x
ME2194_CM392_111520	2020-11-15	California Dept. of Fish & Wildlife	USA: CA, Merced Co., Merced River	37.4843	-120.514	Male
ME2196_CM378_110820	2020-11-08	California Dept. of Fish & Wildlife	USA: CA, Merced Co., Merced River	37.4815	-120.506	Female		x	C	3	x
ME2301_CM384_110120	2020-11-01	California Dept. of Fish & Wildlife	USA: CA, Merced Co., Merced River	37.4801	-120.514	Female
ME2301_CM385_110120	2020-11-01	California Dept. of Fish & Wildlife	USA: CA, Merced Co., Merced River	37.4801	-120.514	Male
ME2303_CM371_102020	2020-10-20	California Dept. of Fish & Wildlife	USA: CA, Merced Co., Merced River	37.4802	-120.505	Male
ME23130_061821	2021-06-18	California Dept. of Fish & Wildlife	USA: CA, Merced Co., Grasslands Ecological Area	37.0615	-120.793	Female		x			x
ME23339_012120	2020-01-21	California Dept. of Fish & Wildlife	USA: CA, Merced Co., Merced NWR	37.0603	-120.554	Female		x			x
ME23759_BW10_070920	2020-07-09	California Dept. of Fish & Wildlife	USA: CA, Merced Co., Grasslands Ecological Area	37.0466	-120.756	Male					x
ME2526_CM365_092620	2020-09-26	California Dept. of Fish & Wildlife	USA: CA, Merced Co., Merced River	37.4714	-120.503	Female					x
ME25986_BLC13_080120	2020-08-01	California Dept. of Fish & Wildlife	USA: CA, Merced Co., Grasslands Ecological Area	36.9927	-120.756	Male
ME25986_BLC14_072320	2020-07-23	California Dept. of Fish & Wildlife	USA: CA, Merced Co., Grasslands Ecological Area	36.9925	-120.756	Male					x
ME25986_BLC23_073120	2020-07-31	California Dept. of Fish & Wildlife	USA: CA, Merced Co., Grasslands Ecological Area	36.9926	-120.756	Female
ME25986_BLC6_072720_A	2020-07-27	California Dept. of Fish & Wildlife	USA: CA, Merced Co., Grasslands Ecological Area	36.9924	-120.756	Female
ME25986_BLC6_072720_B	2020-07-27	California Dept. of Fish & Wildlife	USA: CA, Merced Co., Grasslands Ecological Area	36.9924	-120.756	Female					x
ME26141_GLC3_052821	2021-05-28	California Dept. of Fish & Wildlife	USA: CA, Merced Co., Grasslands Ecological Area	36.9901	-120.708	Male			C	3	x
ME2620_BET209_011121	2021-01-11	California Dept. of Fish & Wildlife	USA: CA, Merced Co., Merced River	37.4662	-120.6	Male		x			x
ME2620_BET209_011321	2021-01-13	California Dept. of Fish & Wildlife	USA: CA, Merced Co., Merced River	37.4662	-120.6	Female			C	3
ME2622_BET171_120820	2020-12-08	California Dept. of Fish & Wildlife	USA: CA, Merced Co., Merced River	37.4672	-120.591	Male					x
ME2636_JS40_022321	2021-02-23	California Dept. of Fish & Wildlife	USA: CA, Merced Co., Merced River	37.4686	-120.526	Male					x
ME2636_JS40_022621	2021-02-26	California Dept. of Fish & Wildlife	USA: CA, Merced Co., Merced River	37.4686	-120.526	Male
ME2637_JS41_030121	2021-03-01	California Dept. of Fish & Wildlife	USA: CA, Merced Co., Merced River	37.468	-120.524	Female
ME2637_PD1_022321	2021-02-23	California Dept. of Fish & Wildlife	USA: CA, Merced Co., Merced River	37.4684	-120.523	Male
ME2740_BET210_011321	2021-01-13	California Dept. of Fish & Wildlife	USA: CA, Merced Co., Merced River	37.4636	-120.592	Female
ME2740_BET213_010821	2021-01-08	California Dept. of Fish & Wildlife	USA: CA, Merced Co., Merced River	37.4641	-120.591	Female
ME27699_FP31_061521	2021-06-15	California Dept. of Fish & Wildlife	USA: CA, Merced Co., Grasslands Ecological Area	36.9499	-120.736	Male					x
ME27699_FP31_061721	2021-06-17	California Dept. of Fish & Wildlife	USA: CA, Merced Co., Grasslands Ecological Area	36.9499	-120.736	Female
ME27699_FP34_061521	2021-06-15	California Dept. of Fish & Wildlife	USA: CA, Merced Co., Grasslands Ecological Area	36.9483	-120.735	Female		x			x
ME27699_FP55_061521	2021-06-15	California Dept. of Fish & Wildlife	USA: CA, Merced Co., Grasslands Ecological Area	36.9483	-120.735	Male
ME27825_FP29_052721	2021-05-27	California Dept. of Fish & Wildlife	USA: CA, Merced Co., Grasslands Ecological Area	36.9462	-120.734	Male					x
ME27826_FP28_042121	2021-04-21	California Dept. of Fish & Wildlife	USA: CA, Merced Co., Grasslands Ecological Area	36.9458	-120.733	Unknown					x
ME27826_FP3_070120	2020-07-01	California Dept. of Fish & Wildlife	USA: CA, Merced Co., Grasslands Ecological Area	36.9458	-120.733	Male
ME27826_FP6_062620	2020-06-26	California Dept. of Fish & Wildlife	USA: CA, Merced Co., Grasslands Ecological Area	36.9458	-120.732	Male			C	3
ME3089_NW3_060221	2021-06-02	California Dept. of Fish & Wildlife	USA: CA, Merced Co., Grasslands Ecological Area	37.3298	-120.977	Male					x
ME8089_NW3_060321	2021-06-03	California Dept. of Fish & Wildlife	USA: CA, Merced Co., Grasslands Ecological Area	37.3298	-120.977	Male			C	3
ME8432_CI186_041420_A	2020-04-14	California Dept. of Fish & Wildlife	USA: CA, Merced Co., Grasslands Ecological Area	37.3242	-120.965	Female
ME8788_S274_041421	2021-04-14	California Dept. of Fish & Wildlife	USA: CA, Merced Co., Grasslands Ecological Area	37.3165	-120.927	Male			C	3
ME9493_CI213_050520	2020-05-05	California Dept. of Fish & Wildlife	USA: CA, Merced Co., Grasslands Ecological Area	37.3029	-120.952	Male		x			x
MSB:Mamm:142874	1997-04-15	University of New Mexico Museum of Southwestern Biology	USA: TX, Calhoun Co., 6 mi SSW of Puerbo Lavaca	28.5199	-96.6621	Unknown	x	x	A	1	x
MSB:Mamm:75526	1994-03-18	University of New Mexico Museum of Southwestern Biology	USA: LA, Tangipahoa Parish, Turtle Cove Environmental Research Station	30.2912	-90.3422	Unknown	x	x	A	1	x
NuLA_01	2021-02-23	U.S. Dept. of Agriculture APHIS	USA: LA, Jefferson Davis Parish, Lake Arthur/Grand Lake	30.009	-92.759	Female	x		A	1	x
NuLA_02	2021-02-23	U.S. Dept. of Agriculture APHIS	USA: LA, Jefferson Davis Parish, Lake Arthur/Grand Lake	30.009	-92.759	Male	x		A	1	x
NuLA_03	2021-02-23	U.S. Dept. of Agriculture APHIS	USA: LA, Jefferson Davis Parish, Lake Arthur/Grand Lake	30.003	-92.763	Female	x	x	A	1	x
NuLA_04*	2021-02-23	U.S. Dept. of Agriculture APHIS	USA: LA, Jefferson Davis Parish, Lake Arthur/Grand Lake	30.003	-92.763	Male			G	1
NuLA_05	2021-02-23	U.S. Dept. of Agriculture APHIS	USA: LA, Jefferson Davis Parish, Lake Arthur/Grand Lake	30.01	-92.74	Male	x		A	1	x
NuMD05*	2004-01-21	U.S. Dept. of Agriculture APHIS	USA: MD, Dorchester Co.	38.4373	-76.0941	Male			A	1
NuMD07*	2008-01-01	U.S. Dept. of Agriculture APHIS	USA: MD	N/A	N/A	Female			A	1
NuMD14*	N/A	U.S. Dept. of Agriculture APHIS	USA: MD, Wicomico Co.	38.3584	-75.8457	Unknown			A
NuMD15*	2004-01-24	U.S. Dept. of Agriculture APHIS	USA: MD, Dorchester Co.	38.4459	-76.1583	Male			A	1
NuMD17	N/A	U.S. Dept. of Agriculture APHIS	USA: MD	N/A	N/A	Unknown	x	x	A	1	x
NuMD19	N/A	U.S. Dept. of Agriculture APHIS	USA: MD	N/A	N/A	Unknown	x	x	A	1	x
NuMD20	N/A	U.S. Dept. of Agriculture APHIS	USA: MD	N/A	N/A	Unknown	x	x	A	1	x
NuOR_01	2021-07-15	U.S. Dept. of Agriculture APHIS/Oregon Dept. of Fish & Wildlife	USA: OR, Columbia Co., Sauvie Island	45.7316	-122.778	Male	x	x	A	1	x
NuOR_02	2021-07-15	U.S. Dept. of Agriculture APHIS/Oregon Dept. of Fish & Wildlife	USA: OR, Columbia Co., Sauvie Island	45.7316	-122.778	Female	x		A	1	x
NuOR_03	2021-07-15	U.S. Dept. of Agriculture APHIS/Oregon Dept. of Fish & Wildlife	USA: OR, Columbia Co., Sauvie Island	45.7316	-122.778	Female	x	x	A	1	x
NuOR_04	2021-07-15	U.S. Dept. of Agriculture APHIS/Oregon Dept. of Fish & Wildlife	USA: OR, Columbia Co., Sauvie Island	45.7316	-122.778	Male	x	x	A	1	x
NuOR_05	2021-05-25	U.S. Dept. of Agriculture APHIS/Oregon Dept. of Fish & Wildlife	USA: OR, Lane Co., Eugene Airport	44.119	-123.232	Male	x	x	C	3	x
NuOR_06	2021-05-25	U.S. Dept. of Agriculture APHIS/Oregon Dept. of Fish & Wildlife	USA: OR, Lane Co., Eugene Airport	44.119	-123.232	Female	x		A	3	x
NuOR_07	N/A	U.S. Dept. of Agriculture APHIS/Oregon Dept. of Fish & Wildlife	USA: OR, Lane Co., Salem	44.9248	-123.032	Unknown	x	x	C	3	x
NuOR_08	2021-07-07	U.S. Dept. of Agriculture APHIS/Oregon Dept. of Fish & Wildlife	USA: OR, Lane Co., Salem	44.9389	-122.999	Male	x	x	C	3	x
NuVA_01	2021-03-29	U.S. Dept. of Agriculture APHIS	USA: VA, Chesapeake	36.5509	-76.341	Unknown	x	x	A	1	x
NuVA_02	2021-04-28	U.S. Dept. of Agriculture APHIS	USA: VA, Suffolk, Chapel Swamp	36.5953	-76.8158	Unknown	x	x	A	1	x
SAC15786_SWM38_10272022	2022-10-27	California Dept. of Fish & Wildlife	USA: CA, Sacramento Co., Sherman Island	38.0374	-121.756	Male		x			x
SAC15786_SWM38_10282022	2022-10-28	California Dept. of Fish & Wildlife	USA: CA, Sacramento Co., Sherman Island	38.0374	-121.756	Female		x			x
SAC15812_SWM54_10272022	2022-10-27	California Dept. of Fish & Wildlife	USA: CA, Sacramento Co., Sherman Island	38.0367	-121.76	Female		x	C	3	x
Sac15813_SWM52_10262022	2022-10-26	California Dept. of Fish & Wildlife	USA: CA, Sacramento Co., Sherman Island	38.0371	-121.756	Male		x	C	3	x
SAC15813_SWM57_10272022	2022-10-27	California Dept. of Fish & Wildlife	USA: CA, Sacramento Co., Sherman Island	38.035	-121.755	Female	x				x
SAC15813_SWM57_10282022	2022-10-28	California Dept. of Fish & Wildlife	USA: CA, Sacramento Co., Sherman Island	38.035	-121.755	Female		x			x
SAC15813_SWM64_10272022	2022-10-27	California Dept. of Fish & Wildlife	USA: CA, Sacramento Co., Sherman Island	38.0345	-121.756	Female					x
SJ18271_MZ166_1112020	2020-11-12	California Dept. of Fish & Wildlife	USA: CA, San Joaquin Co., San Joaquin River	37.7656	-121.291	Male			C	3
SJ18547_SAY11_2172021	2021-02-17	California Dept. of Fish & Wildlife	USA: CA, San Joaquin Co., San Joaquin River	37.7592	-121.302	Female
ST12475_SJWF130_042622	2022-04-26	California Dept. of Fish & Wildlife	USA: CA, Stanislaus Co., San Joaquin River	37.5566	-121.148	Male	x				x
ST12833_MAM04_07312020	2020-07-31	California Dept. of Fish & Wildlife	USA: CA, Stanislaus Co., San Joaquin River	37.5513	-121.135	Female
ST12834_MAM24_09012020	2020-09-01	California Dept. of Fish & Wildlife	USA: CA, Stanislaus Co., San Joaquin River	37.5521	-121.13	Male
ST13187_LPR2_072422	2022-07-24	California Dept. of Fish & Wildlife	USA: CA, Stanislaus Co., San Joaquin River	37.5452	-121.119	Female
ST13188_LPR12_080322C	2022-08-03	California Dept. of Fish & Wildlife	USA: CA, Stanislaus Co., San Joaquin River	37.5432	-121.116	Male
ST13188_LPR14_080122B	2022-08-01	California Dept. of Fish & Wildlife	USA: CA, Stanislaus Co., San Joaquin River	37.5432	-121.116	Male
ST13189_LPR3_072422	2022-07-24	California Dept. of Fish & Wildlife	USA: CA, Stanislaus Co., San Joaquin River	37.5453	-121.119	Female
ST13537_CMW315_072821	2021-07-28	California Dept. of Fish & Wildlife	USA: CA, Stanislaus Co., San Joaquin River	37.5369	-121.11	Male		x			x
ST14898_CMW167_102020_B	2020-10-20	California Dept. of Fish & Wildlife	USA: CA, Stanislaus Co., San Joaquin River	37.5062	-121.051	Male
ST15061_CMW45_121020	2020-12-10	California Dept. of Fish & Wildlife	USA: CA, Stanislaus Co., San Joaquin River	37.5058	-121.055	Male					x
ST15062_CMW2_072320	2020-07-23	California Dept. of Fish & Wildlife	USA: CA, Stanislaus Co., San Joaquin River	37.4811	-121.043	Male
ST15063_JHP5_073020B	2020-07-30	California Dept. of Fish & Wildlife	USA: CA, Stanislaus Co., San Joaquin River	37.5036	-121.045	Female
ST15708_CMW100_100320	2020-10-03	California Dept. of Fish & Wildlife	USA: CA, Stanislaus Co., San Joaquin River	37.4907	-121.05	Female
ST16029_SSJG6_011221	2021-01-12	California Dept. of Fish & Wildlife	USA: CA, Stanislaus Co., San Joaquin River	37.4811	-121.043	Female
ST16179_N610_103018	2018-10-30	California Dept. of Fish & Wildlife	USA: CA, Stanislaus Co., San Joaquin River	37.4796	-121.072	Male		x	C	3	x
ST18022_VD12_111820_B	2020-11-18	California Dept. of Fish & Wildlife	USA: CA, Stanislaus Co., San Joaquin River	37.4319	-121.007	Male					x
ST18750_AL7_062122	2022-06-21	California Dept. of Fish & Wildlife	USA: CA, Stanislaus Co., San Joaquin River	37.4111	-120.973	Female		x			x
ST6656_SJEM17_111320	2020-11-13	California Dept. of Fish & Wildlife	USA: CA, Stanislaus Co., San Joaquin River	37.6703	-121.203	Male		x	C	3	x
ST6657_SJEM15_070220	2020-07-02	California Dept. of Fish & Wildlife	USA: CA, Stanislaus Co., San Joaquin River	37.6704	-121.201	Female
ST6657_SJEM68_101421	2021-10-14	California Dept. of Fish & Wildlife	USA: CA, Stanislaus Co., San Joaquin River	37.6694	-121.199	Female
ST6826_SJEM32_112420	2020-11-24	California Dept. of Fish & Wildlife	USA: CA, Stanislaus Co., San Joaquin River	37.6665	-121.213	Male
ST7176_SJFR32_062421	2021-06-24	California Dept. of Fish & Wildlife	USA: CA, Stanislaus Co., San Joaquin River	37.6594	-121.233	Female					x
ST7177_SJFR35_071321	2021-07-13	California Dept. of Fish & Wildlife	USA: CA, Stanislaus Co., San Joaquin River	37.6583	-121.227	Male
ST7177_SJFR35_082721	2021-08-27	California Dept. of Fish & Wildlife	USA: CA, Stanislaus Co., San Joaquin River	37.6583	-121.227	Female
ST7178_SJFR2_041521	2021-04-15	California Dept. of Fish & Wildlife	USA: CA, Stanislaus Co., San Joaquin River	37.6583	-121.222	Female
ST7179_SJFR27_061021	2021-06-10	California Dept. of Fish & Wildlife	USA: CA, Stanislaus Co., San Joaquin River	37.6585	-121.217	Female
ST7179_SJFR27_071621	2021-07-16	California Dept. of Fish & Wildlife	USA: CA, Stanislaus Co., San Joaquin River	37.6594	-121.218	Female
ST7180_RS168_01152021	2021-01-15	California Dept. of Fish & Wildlife	USA: CA, Stanislaus Co., San Joaquin River	37.6577	-121.212	Male					x
ST7181_RS155_122220	2020-12-22	California Dept. of Fish & Wildlife	USA: CA, Stanislaus Co., San Joaquin River	37.6587	-121.206	Male
ST7182_RS116_09242020	2020-09-24	California Dept. of Fish & Wildlife	USA: CA, Stanislaus Co., San Joaquin River	37.6593	-121.206	Male
ST7361_RS66_10292020	2020-10-29	California Dept. of Fish & Wildlife	USA: CA, Stanislaus Co., San Joaquin River	37.6565	-121.206	Male
ST7362_RS80_121720	2020-12-17	California Dept. of Fish & Wildlife	USA: CA, Stanislaus Co., San Joaquin River	37.6545	-121.205	Female
ST7451_SJFR19_061021	2021-06-10	California Dept. of Fish & Wildlife	USA: CA, Stanislaus Co., San Joaquin River	37.651	-121.217	Female
ST7541_SJFR19_051221	2021-05-12	California Dept. of Fish & Wildlife	USA: CA, Stanislaus Co., San Joaquin River	37.651	-121.217	Male
ST7727_SJFR12_042821	2021-04-28	California Dept. of Fish & Wildlife	USA: CA, Stanislaus Co., San Joaquin River	37.6486	-121.208	Male			C	3
ST7728_RS191_01262021	2021-01-26	California Dept. of Fish & Wildlife	USA: CA, Stanislaus Co., San Joaquin River	37.6487	-121.202	Male
ST7729_RS90_012221	2021-01-22	California Dept. of Fish & Wildlife	USA: CA, Stanislaus Co., San Joaquin River	37.6462	-121.2	Male					x
ST9473_SJWL14_100120	2020-10-01	California Dept. of Fish & Wildlife	USA: CA, Stanislaus Co., San Joaquin River	37.615	-121.205	Male
ST9474_SJWL74_073021	2021-07-30	California Dept. of Fish & Wildlife	USA: CA, Stanislaus Co., San Joaquin River	37.6152	-121.203	Male
ST9668_SJWL77_102321	2021-10-23	California Dept. of Fish & Wildlife	USA: CA, Stanislaus Co., San Joaquin River	37.6116	-121.207	Male
ST9863_SJWL1_071420	2020-07-14	California Dept. of Fish & Wildlife	USA: CA, Stanislaus Co., San Joaquin River	37.6091	-121.205	Male		x			x
TK160769 / TTU M121847	2009-05-16	Museum of Texas Tech University	USA: TX, Kimble Co.	30.6487	-99.7777	Female	x		G	1	x
TK166324 / TTU M130431	2010-05-23	Museum of Texas Tech University	USA: TX, Kimble Co.	30.6512	-99.7747	Male	x	x	G	1	x
TK168791 / TTU 115404	2015-02-26	Museum of Texas Tech University	USA: TX, Mason Co., Mason Mt Wildlife Mgmt Area	30.8263	-99.2175	Male	x		A	1	x
TK199947 / TTU M148805	2019-05-26	Museum of Texas Tech University	USA: TX, Mason Co., Mason Mt Wildlife Mgmt Area	30.8231	-99.224	Male	x		A	1	x
TK199948 / TTU M148806	2019-05-26	Museum of Texas Tech University	USA: TX, Mason Co., Mason Mt Wildlife Mgmt Area	30.8231	-99.224	Male	x	x	A	1	x
TK49687 / TTU 71243	1996-05-15	Museum of Texas Tech University	USA: TX, Kimble Co., Llano River	30.4505	-99.8146	Male	x		A	1	x
UWBM:Mamm:81023	2007-10-25	University of Washington Burke Museum	USA: WA, King Co., Seattle Arboretum	47.6341	-122.297	Unknown	x	x	C	3	x
UWBM:Mamm:81974	2009-12-30	University of Washington Burke Museum	USA: WA, King Co., Seatac Airport	47.4672	-122.31	Female	x	x	C	3	x
UWBM:Mamm:81975	2009-12-30	University of Washington Burke Museum	USA: WA, King Co., Seatac Airport	47.4672	-122.31	Female	x	x	C	3	x
Z17_0330	2017-05-02	California Dept. of Fish & Wildlife	USA: CA, Merced Co., Grasslands Ecological Area	37.2875	-120.858	Female			C	3
Z17_0659	2017-06-13	California Dept. of Fish & Wildlife	USA: CA, Merced Co., Grasslands Ecological Area	37.2333	-120.941	Female
Z17_0661	2017-06-16	California Dept. of Fish & Wildlife	USA: CA, Merced Co., Grasslands Ecological Area	37.2333	-120.941	Male	x				x
Z17_0667	2017-07-21	California Dept. of Fish & Wildlife	USA: CA, Merced Co., Grasslands Ecological Area	37.2333	-120.941	Female
Z17_0668	2017-08-13	California Dept. of Fish & Wildlife	USA: CA, Merced Co., Merced River	37.4226	-120.777	Male		x			x
Z17_0669	2017-08-13	California Dept. of Fish & Wildlife	USA: CA, Merced Co., Merced River	37.4226	-120.777	Female	x	x			x
Z17_0670	2017-08-13	California Dept. of Fish & Wildlife	USA: CA, Merced Co., Merced River	37.4226	-120.777	Male
Z17_0671	2017-08-07	California Dept. of Fish & Wildlife	USA: CA, Stanislaus Co., San Joaquin River	37.6307	-121.287	Female	x	x			x
^ambiguity code at 537 bp of Cyt b locus prevented assignment of individual to haplotype (A & G haplotypes differ by 1 bp at this variable site)

## Sheet: Table S2
Table S2 GenBank Accession Numbers for previously published mitochondrial DNA sequences included in the study and which loci (D-loop, Cyt b) were examined.
KU892754* represents the sequence used as the outgroup, the painted tree-rat (Callistomys pictus), while all other sequences are nutria (Myocastor coypus).
GenBank Accession No.	D-loop	Cyt b	Location	Reference	doi	D-loop haplotype	Cyt b haplotype
MH182628	x	x	Brazil	da Silva et al. (2018)	10.1007/s00705-018-3985-5	18	B
KU892754*	x	x	Brazil	Fabre et al. (2017)	10.1093/molbev/msw261	N/A	N/A
KU892780	x	x	South America	Fabre et al. (2017)	10.1093/molbev/msw261	2	C
MZ153290-MZ153317	x		Buenos Aires Province, Argentina	Ibañez et al. (2021)	10.1093/biolinnean/blab097	1-28	-
AF422919		x	Uruguay	Liete & Patton (2002)	10.1016/S1055-7903(02)00279-8	-	E
LC257678, LC257679		x	Japan	Kawamura et al. (2018)	10.1007/s10344-018-1185-y	-	A, B
NC_035866	x	x	South Korea	Kim & Lee (2017)	direct submission	2	C
MF325938	x	x	South Korea	Lee et al. (2018)	10.1007/s12686-017-0877-z	2	C
EU544663		x	São Paulo, Brazil	Vilela et al. (2009)	10.1186/1471-2148-9-29	-	F
